# Supplementary material for: Effectiveness of vedolizumab dose escalation in inflammatory bowel disease in a large-scale, Canadian real-world cohort
Source: J Can Assoc Gastroenterol. 2025 Dec 9;9(1):30–7. doi: 10.1093/jcag/gwaf033 (PMC12884842; doi:10.1093/jcag/gwaf033)
Supplement: gwaf033_Supplementary_Data [file gwaf033_supplementary_data.zip]

Archive with 4 entries (3 files):
- gwaf033_Supplementary_Data/
- gwaf033_Supplementary_Data/ICMJE_Forms.pdf
- gwaf033_Supplementary_Data/RECORD_Checklist.docx
- gwaf033_Supplementary_Data/Vedolizumab_Dose_Escalation_Manuscript_Supplementary_Material.docx
